# Supplementary material for: Prostate Cancer-Targeting Liposome Loaded with Zinc Ion-Coordinated Photosensitizer for Enhanced Chemo-Photodynamic Therapy
Source: Pharmaceutics. 2025 Mar 31;17(4):448. doi: 10.3390/pharmaceutics17040448 (PMC12030104; doi:10.3390/pharmaceutics17040448)
Supplement: Supplementary file 1 [file pharmaceutics-17-00448-s001.zip]

Archive with 1 entries (1 files):
- pharmaceutics-3502807-supplementary.pdf
